# Supplementary material for: Methylation Defect in Imprinted Genes Detected in Patients with an Albright's Hereditary Osteodystrophy Like Phenotype and Platelet Gs Hypofunction
Source: PLoS One. 2012 Jun 5;7(6):e38579. doi: 10.1371/journal.pone.0038579 (PMC3367970; doi:10.1371/journal.pone.0038579)
Supplement: Table S1 — (XLSX) [file pone.0038579.s004.xlsx]

## Sheet: Sheet1
	NESP					XL insert1	A/B penta SNP2	rs7121
Case	rs1800900	rs1800901	rs1800902	rs1800904	rs1800905
1	G/G	C/C	C/C	C/C	G/A	neg	pos	C/C
2	A/A	C/C	C/C	C/C	A/A	neg	neg	C/T
3	G/A	C/C	C/C	C/C	G/A	neg	pos	T/T
4	A/A	C/C	C/C	C/C	A/A	neg	neg	C/T
5	ND	ND	ND	C/C	A/G	neg	pos	C/T
6	G/A	C/C	C/C	C/C	G/A	neg	pos	C/C
7	G/G	C/C	C/C	C/C	G/G	neg	pos	C/T
8	G/A	C/C	C/C	C/C	G/A	neg	pos	C/T
9	G/G	C/C	C/C	C/C	G/G	neg	pos	C/T
10	G/G	C/C	C/C	C/C	G/G	neg	neg	C/C
11	G/A	C/C	C/C	C/C	G/A	neg	neg	C/T
12	G/G	C/C	C/C	C/C	A/A	neg	neg	C/T
13	G/G	C/C	C/C	C/C	G/G	neg	pos	C/C
14	G/G	C/C	C/C	C/C	G/G	neg	neg	T/T
15	G/G	C/C	C/C	C/C	G/G	neg	pos	C/T
16	G/G	C/C	C/C	C/C	G/G	neg	neg	C/C
17	G/A	C/C	C/C	C/C	G/G	neg	neg	T/T
	1 Freson K. et al. Thromb Haemost 2001
	2 Weinhausel A. et a.l Clin Chem 2008
