# Supplementary material for: Methylation Defect in Imprinted Genes Detected in Patients with an Albright's Hereditary Osteodystrophy Like Phenotype and Platelet Gs Hypofunction
Source: PLoS One. 2012 Jun 5;7(6):e38579. doi: 10.1371/journal.pone.0038579 (PMC3367970; doi:10.1371/journal.pone.0038579)
Supplement: Table S2 — (XLSX) [file pone.0038579.s005.xlsx]

## Sheet: Sheet1
Case	rs74050127	rs80080270	rs149483638	rs112914974	rs112828141	rs734351
1	G/G	G/G	C/C	C/C	C/C	A/A
2	G/G	G/G	C/C	C/C	C/C	G/G
3	G/G	G/G	C/C	C/C	C/C	A/A
4	G/G	G/G	C/C	C/C	C/C	G/A
5	G/G	G/G	C/C	C/C	C/C	G/G
6	G/G	G/G	C/C	C/C	C/C	G/A
7	G/G	G/G	C/C	C/C	C/C	G/G
8	G/G	G/G	C/C	C/C	C/C	G/A
9	G/G	G/G	C/C	C/C	C/C	G/A
10	G/G	G/G	C/C	C/C	C/C	G/A
11	G/G	G/G	C/C	C/C	C/C	A/A
12	G/G	G/G	C/C	C/C	C/C	G/G
13	G/G	G/G	C/C	C/C	C/C	G/A
14	G/G	G/G	C/C	C/C	C/C	G/A
15	G/G	G/G	C/C	C/C	C/C	A/A
16	G/G	G/G	C/C	C/C	C/C	G/A
17	G/G	G/G	C/C	C/C	C/C	A/A
