# Supplementary material for: Methylation Defect in Imprinted Genes Detected in Patients with an Albright's Hereditary Osteodystrophy Like Phenotype and Platelet Gs Hypofunction
Source: PLoS One. 2012 Jun 5;7(6):e38579. doi: 10.1371/journal.pone.0038579 (PMC3367970; doi:10.1371/journal.pone.0038579)
Supplement: Table S3 — (XLSX) [file pone.0038579.s006.xlsx]

## Sheet: Sheet1
Case	rs35827039	rs77659149	rs35367769	rs185694427	rs190158943	rs28408335	rs182426295	rs186748238	rs148206963	rs140138645	rs190964505	rs220029	rs75182612	rs2855523
1	G/G	C/C	G/G	C/C	C/C	A/A	C/C	G/G	C/C	C/C	T/T	C/T	A/A	T/T
2	G/G	C/C	G/G	C/C	C/C	A/A	C/C	G/G	C/C	C/C	T/T	C/C	A/A	T/T
3	G/G	C/C	G/G	C/C	C/C	A/A	C/C	G/G	C/C	C/C	T/T	C/C	A/A	T/C
4	G/G	C/C	G/G	C/C	C/C	A/A	C/C	G/G	C/C	C/C	T/T	C/C	A/A	T/T
5	G/G	C/C	G/G	C/C	C/C	A/A	C/C	G/G	C/C	C/C	T/T	C/C	A/A	T/T
6	G/G	C/C	G/G	C/C	C/C	A/A	C/C	G/G	C/C	C/C	T/T	C/C	A/A	T/C
7	G/G	C/C	G/G	C/C	C/C	A/A	C/C	G/G	C/C	C/C	T/T	C/C	A/A	T/C
8	G/G	C/G	G/G	C/C	C/C	A/A	C/C	G/G	C/C	C/C	T/T	C/T	A/A	T/C
9	G/G	C/C	G/G	C/C	C/C	A/A	C/C	G/G	C/C	C/C	T/T	C/C	A/A	T/C
10	G/G	C/C	G/G	C/C	C/C	A/A	C/C	G/G	C/C	C/C	T/T	C/C	A/A	T/C
11	G/G	C/C	G/G	C/C	C/C	A/A	C/C	G/G	C/C	C/C	T/T	C/C	A/A	C/C
12	G/G	C/G	G/G	C/C	C/C	A/A	C/C	G/G	C/C	C/C	T/T	C/C	A/A	C/C
13	G/G	C/G	G/G	C/C	C/C	A/A	C/C	G/G	C/C	C/C	T/T	C/C	A/A	C/C
14	G/G	C/C	G/G	C/C	C/C	A/A	C/C	G/G	C/C	C/C	T/T	C/C	A/A	T/C
15	G/G	C/C	G/G	C/C	C/C	A/A	C/C	G/G	C/C	C/C	T/T	C/C	A/A	T/T
16	G/G	C/C	G/G	C/C	C/C	A/A	C/C	G/G	C/C	C/C	T/T	C/C	A/A	T/C
17	G/G	C/C	G/G	C/C	C/C	A/A	C/C	G/G	C/C	C/C	T/T	C/C	A/A	T/C
